# Supplementary material for: Histone Deacetylases (HDACs): Evolution, Specificity, Role in Transcriptional Complexes, and Pharmacological Actionability
Source: Genes (Basel). 2020 May 15;11(5):556. doi: 10.3390/genes11050556 (PMC7288346; doi:10.3390/genes11050556)
Supplement: Supplementary file 1 [file genes-11-00556-s001.zip]

Archive with 2 entries (2 files):
- suppFileS1.docx
- suppFileS2.fasta
